# Supplementary material for: Fine Mapping of qTGW7b, a Minor Effect QTL for Grain Weight in Rice (Oryza sativa L.)
Source: Int J Mol Sci. 2022 Jul 27;23(15):8296. doi: 10.3390/ijms23158296 (PMC9368273; doi:10.3390/ijms23158296)
Supplement: Supplementary file 1 [file ijms-23-08296-s001.zip]

Archive with 1 entries (1 files):
- ijms-1808014 - Supplemental figures-done.pdf
